# Supplementary material for: The Effects of CytoSorb in Critically Ill Adult Patients on Vasopressor Support: A Systematic Review and Meta-Analysis
Source: Life (Basel). 2026 Apr 1;16(4):576. doi: 10.3390/life16040576 (PMC13117160; doi:10.3390/life16040576)
Supplement: Supplementary file 1 [file life-16-00576-s001.zip]

Archive with 1 entries (1 files):
- life-4204170-supplementary.pdf
